# Supplementary material for: Effect of adding Schroth physiotherapeutic scoliosis specific exercises to standard care in adolescents with idiopathic scoliosis on posture assessed using surface topography: A secondary analysis of a Randomized Controlled Trial (RCT)
Source: PLoS One. 2024 Apr 30;19(4):e0302577. doi: 10.1371/journal.pone.0302577 (PMC11060560; doi:10.1371/journal.pone.0302577)
Supplement: S4 File — (XLSX) [file pone.0302577.s004.xlsx]

## Sheet: Baseline to 6 months
ID	Sex	Age	Height	Weight	Braced	Group	Curve_Classification	Time	RMS	MaxDev
1	1	14.3	165.8	48.1	0	1	3	1	6.5999	11.2771		Sex variable coded as 1 for female, 0 for male participant
1	1	14.55	165.8	48.1	0	1	3	2	3.1935	6.3749		Braced variable coded as 1 for participant prescribed brace, 0 for participant not prescribed bracing
1	1	14.8	165.8	48.1	0	1	3	3	3.1008	3.1935		Curve_Classification coded as 1 for 3c, 2 for 3cp, 3 for 4c, and 4 as 4cp
2	1	13.2	151	44.5	1	1	2	1	15.1988	21.277		Time coded as 1 for baseline, 2 for 3 months, and 3 for 6 months measurment
2	1	13.45	151	44.5	1	1	2	2	13.5182	10.9816		Group coded as 1 for Schroth intervention, 0 for control
2	1	13.7	151	44.5	1	1	2	3	13.1028	17.255
3	0	12.3	154.2	34.8	0	1	1	1	5.6291	9.408
3	0	12.55	154.2	34.8	0	1	1	2	12.0244	14.3776
3	0	12.8	154.2	34.8	0	1	1	3	12.5897	16.527
4	1	12.4	155.9	43	1	1	1	1	11.957	15.0902
4	1	12.65	155.9	43	1	1	1	2	11.7646	13.6497
4	1	12.9	155.9	43	1	1	1	3	12.3386	15.2388
5	1	11.4	142.5	37	1	1	4	1	9.7102	10.2356
5	1	11.65	142.5	37	1	1	4	2	10.4233	11.6726
5	1	11.9	142.5	37	1	1	4	3	11.481	13.8563
6	1	15.8	165.5	43.7	1	1	4	1	12.776	16.759
6	1	16.05	165.5	43.7	1	1	4	2	13.5636	17.9838
6	1	16.3	165.5	43.7	1	1	4	3	12.8283	16.8605
7	1	14.8	163.4	51.2	1	0	4	1	11.872	15.389
7	1	15.05	163.4	51.2	1	0	4	2	12.3796	16.2826
7	1	15.3	163.4	51.2	1	0	4	3	11.9947	16.0115
8	1	16	167.4	74.2	1	0	2	1
8	1	16.25	167.4	74.2	1	0	2	2	17.4335	25.4591
8	1	16.5	167.4	74.2	1	0	2	3
9	1	16.6	167.7	55	1	1	2	1	19.1616	31.3132
9	1	16.85	167.7	55	1	1	2	2	17.588	27.1219
9	1	17.1	167.7	55	1	1	2	3	15.9765	24.3857
10	1	14.8	166.3	49.9	1	1	1	1	18.1927	28.0478
10	1	15.05	166.3	49.9	1	1	1	2	15.3733	21.3903
10	1	15.3	166.3	49.9	1	1	1	3	16.461	24.4218
11	1	13.9	163	48.5	1	1	3	1	5.0986	7.1162
11	1	14.15	163	48.5	1	1	3	2	3.793	5.0102
11	1	14.4	163	48.5	1	1	3	3	4.4068	5.9227
12	1	12.3	151.8	41.1	1	1	2	1	19.467	29.7704
12	1	12.55	151.8	41.1	1	1	2	2
12	1	12.8	151.8	41.1	1	1	2	3	17.4755	24.3987
13	1	12.6	166.5	51.9	1	0	1	1
13	1	12.85	166.5	51.9	1	0	1	2	6.597	7.3825
13	1	13.1	166.5	51.9	1	0	1	3	7.0248	7.6883
14	1	14.8	156.7	51.8	0	1	4	1	20.2919	36.9775
14	1	15.05	156.7	51.8	0	1	4	2	17.2677	28.2896
14	1	15.3	156.7	51.8	0	1	4	3	16.2599	27.8864
15	0	14.3	174.5	54.2	0	1	4	1	12.8927	18.1014
15	0	14.55	174.5	54.2	0	1	4	2	7.9215	11.6293
15	0	14.8	174.5	54.2	0	1	4	3	7.596	11.7498
16	1	12.8	160.9	43.7	1	0	2	1	11.6483	14.473
16	1	13.05	160.9	43.7	1	0	2	2	6.4487	15.0017
16	1	13.3	160.9	43.7	1	0	2	3	4.4775	6.0791
17	1	14.9	171.5	66.5	1	0	3	1	5.0361	7.3525
17	1	15.15	171.5	66.5	1	0	3	2	5.1165	9.6389
17	1	15.4	171.5	66.5	1	0	3	3	6.0613	9.6138
18	1	15.3	180.3	66.3	1	1	4	1	13.3319	18.1502
18	1	15.55	180.3	66.3	1	1	4	2	13.9738	18.8258
18	1	15.8	180.3	66.3	1	1	4	3	11.7724	14.296
19	1	16.4	161.8	48.3	0	1	4	1	13.199	17.9548
19	1	16.65	161.8	48.3	0	1	4	2	16.1305	24.423
19	1	16.9	161.8	48.3	0	1	4	3	13.9062	19.1749
20	1	13.6	164.2	53.4	1	1	2	1	16.0959	24.8089
20	1	13.85	164.2	53.4	1	1	2	2
20	1	14.1	164.2	53.4	1	1	2	3
21	1	15.9	162.1	54.3	0	0	2	1	13.4712	17.6951
21	1	16.15	162.1	54.3	0	0	2	2	16.1272	24.3538
21	1	16.4	162.1	54.3	0	0	2	3	15.1872	22.0454
22	1	14.5	164.5	47	1	1	4	1	12.7024	17.9211
22	1	14.75	164.5	47	1	1	4	2	11.3584	14.1264
22	1	15	164.5	47	1	1	4	3	10.2943	11.2542
23	1	15	158	48.1	0	0	4	1	15.6855	23.6931
23	1	15.25	158	48.1	0	0	4	2	20.1934	35.1172
23	1	15.5	158	48.1	0	0	4	3	17.8207	28.7721
24	1	11.9	151.4	42.5	1	1	3	1	12.304	15.8078
24	1	12.15	151.4	42.5	1	1	3	2	13.4933	18.561
24	1	12.4	151.4	42.5	1	1	3	3	13.3888	18.3577
25	1	12.1	151.04	53.4	1	0	1	1	13.4086	17.4566
25	1	12.35	151.04	53.4	1	0	1	2	12.9497	17.6809
25	1	12.6	151.04	53.4	1	0	1	3	12.5291	16.1762
26	1	13	165.5	52	0	0	4	1	5.8991	8.8964
26	1	13.25	165.5	52	0	0	4	2	9.7418	10.36
26	1	13.5	165.5	52	0	0	4	3	10.9462	12.5366
27	0	14.9	169.3	48.9	0	1	4	1	13.1723	18.1329
27	0	15.15	169.3	48.9	0	1	4	2
27	0	15.4	169.3	48.9	0	1	4	3
28	1	14.4	154.3	51.4	1	0	4	1	10.9006	12.7495
28	1	14.65	154.3	51.4	1	0	4	2
28	1	14.9	154.3	51.4	1	0	4	3	11.2959	13.8834
29	1	13.9	152.5	41.5	1	0	4	1	6.4402	9.9166
29	1	14.15	152.5	41.5	1	0	4	2	12.2341	15.6192
29	1	14.4	152.5	41.5	1	0	4	3	10.5244	12.0855
30	1	17.7	164.5	50.3	1	1	2	1	18.2248	27.1114
30	1	17.95	164.5	50.3	1	1	2	2	17.0442	25.2451
30	1	18.2	164.5	50.3	1	1	2	3	18.7144	29.2071
31	1	12.5	160	45	1	1	4	1	19.7097	35.6624
31	1	12.75	160	45	1	1	4	2	18.5057	32.0459
31	1	13	160	45	1	1	4	3	16.0784	29.2797
32	1	12.6	158.8	47.4	1	0	2	1	16.7912	25.8666
32	1	12.85	158.8	47.4	1	0	2	2
32	1	13.1	158.8	47.4	1	0	2	3	13.9096	19.9213
33	1	12.5	153.9	41.8	1	0	4	1	9.6724	10.0898
33	1	12.75	153.9	41.8	1	0	4	2	5.2564	7.8069
33	1	13	153.9	41.8	1	0	4	3
34	1	13.6	156.3	53.8	0	0	4	1	18.1464	30.6477
34	1	13.85	156.3	53.8	0	0	4	2	17.8825	29.6174
34	1	14.1	156.3	53.8	0	0	4	3	18.3461	29.5056
35	1	15.1	158.6	58.2	0	0	2	1	10.46	12.3396
35	1	15.35	158.6	58.2	0	0	2	2	11.2173	13.6799
35	1	15.6	158.6	58.2	0	0	2	3	11.2638	14.2276
36	1	11.3	157.1	58.1	1	0	1	1	5.0787	6.9933
36	1	11.55	157.1	58.1	1	0	1	2	11.8016	17.4197
36	1	11.8	157.1	58.1	1	0	1	3	9.5914	9.8982
37	1	13.5	169	45	1	0	2	1	13.7418	19.6448
37	1	13.75	169	45	1	0	2	2	12.9921	17.9688
37	1	14	169	45	1	0	2	3	12.6349	17.0006
38	1	16.8	164.6	59.4	0	0	2	1	15.4874	21.5311
38	1	17.05	164.6	59.4	0	0	2	2	14.4166	20.3224
38	1	17.3	164.6	59.4	0	0	2	3	15.3287	22.715
39	1	12.3	148.7	34.7	1	0	2	1	10.6195	11.6802
39	1	12.55	148.7	34.7	1	0	2	2	11.0893	15.0731
39	1	12.8	148.7	34.7	1	0	2	3	10.97	12.5839
40	1	14.8	154	45.2	0	0	2	1	14.6639	19.8994
40	1	15.05	154	45.2	0	0	2	2	13.948	18.4042
40	1	15.3	154	45.2	0	0	2	3	14.8707	21.2387
41	1	10.1	147.5	59.5	1	0	4	1	5.5852	10.1577
41	1	10.35	147.5	59.5	1	0	4	2	5.9275	9.2821
41	1	10.6	147.5	59.5	1	0	4	3	5.5667	8.3026
42	1	12.9	155	41.9	0	0	2	1	5.5469	9.2482
42	1	13.15	155	41.9	0	0	2	2	10.6529	12.258
42	1	13.4	155	41.9	0	0	2	3	11.0992	12.8475
43	1	15.3	164.8	50.4	0	1	4	1	12.0653	15.4248
43	1	15.55	164.8	50.4	0	1	4	2
43	1	15.8	164.8	50.4	0	1	4	3
44	1	12.9	162	46.5	1	1	4	1	17.1371	24.2627
44	1	13.15	162	46.5	1	1	4	2	14.5208	20.2877
44	1	13.4	162	46.5	1	1	4	3
45	1	12.5	149.8	31.4	1	1	4	1	15.9874	22.5097
45	1	12.75	149.8	31.4	1	1	4	2	16.596	25.2313
45	1	13	149.8	31.4	1	1	4	3	18.3632	26.5664
46	1	17.3	174.4	53.3	1	0	4	1	15.6049	23.3146
46	1	17.55	174.4	53.3	1	0	4	2	18.5153	31.1965
46	1	17.8	174.4	53.3	1	0	4	3	18.0572	29.412
47	0	13.8	158	48.6	0	0	4	1	16.2781	24.0389
47	0	14.05	158	48.6	0	0	4	2	16.4958	25.7789
47	0	14.3	158	48.6	0	0	4	3
48	1	14.4	162	49.4	1	0	3	1	9.9578	10.675
48	1	14.65	162	49.4	1	0	3	2	10.3154	11.4263
48	1	14.9	162	49.4	1	0	3	3	10.3154	11.4263
49	1	10.1	138.5	29.2	1	1	1	1
49	1	10.35	138.5	29.2	1	1	1	2	10.6245	11.9569
49	1	10.6	138.5	29.2	1	1	1	3
50	1	14.6	152.7	36	0	1	2	1	19.8237	31.9103
50	1	14.85	152.7	36	0	1	2	2	18.1001	29.3809
50	1	15.1	152.7	36	0	1	2	3	18.0379	28.5704
51	1	12.2	154.3	38.4	0	1	4	1	12.0999	20.6717
51	1	12.45	154.3	38.4	0	1	4	2	11.012	14.0494
51	1	12.7	154.3	38.4	0	1	4	3	11.1066	13.7311
52	1	12.8	156.2	41.1	0	0	4	1
52	1	13.05	156.2	41.1	0	0	4	2
52	1	13.3	156.2	41.1	0	0	4	3	5.2863	7.1314
53	1	12.3	157.2	37.2	0	0	4	1	11.7951	14.6919
53	1	12.55	157.2	37.2	0	0	4	2
53	1	12.8	157.2	37.2	0	0	4	3	4.598	7.4936
54	1	13.9	165.1	53.6	1	0	2	1	18.2406	26.9883
54	1	14.15	165.1	53.6	1	0	2	2	16.8665	23.9594
54	1	14.4	165.1	53.6	1	0	2	3
55	1	13.3	154.6	34.7	0	1	1	1	5.2458	8.701
55	1	13.55	154.6	34.7	0	1	1	2	4.7674	7.7496
55	1	13.8	154.6	34.7	0	1	1	3	3.5842	4.0679
56	1	13.7	152.6	49.7	1	1	4	1	10.2921	13.6412
56	1	13.95	152.6	49.7	1	1	4	2
56	1	14.2	152.6	49.7	1	1	4	3	13.4258	18.6639
57	0	15.2	161.3	46.8	0	1	4	1	20.0416	32.6661
57	0	15.45	161.3	46.8	0	1	4	2	17.1356	27.6482
57	0	15.7	161.3	46.8	0	1	4	3	19.511	32.69
58	0	16.1	180	72.1	0	1	2	1
58	0	16.35	180	72.1	0	1	2	2
58	0	16.6	180	72.1	0	1	2	3	19.5318	29.1835
59	1	13.4	144.4	30.2	1	0	4	1	11.5134	10.2406
59	1	13.65	144.4	30.2	1	0	4	2	12.1479	15.7092
59	1	13.9	144.4	30.2	1	0	4	3	13.1172	16.7226
60	1	10.4	142.9	32.5	1	1	4	1	8.4446	5.6625
60	1	10.65	142.9	32.5	1	1	4	2	11.5275	13.378
60	1	10.9	142.9	32.5	1	1	4	3	10.4738	11.7208
61	1	12.9	159.6	44	1	0	4	1	4.99	8.0365
61	1	13.15	159.6	44	1	0	4	2	3.9207	5.0584
61	1	13.4	159.6	44	1	0	4	3
62	1	11.8	159	47.9	1	0	4	1	14.7636	20.9413
62	1	12.05	159	47.9	1	0	4	2	13.2547	17.9919
62	1	12.3	159	47.9	1	0	4	3	12.7812	16.2235
63	1	12.8	157.7	45.9	0	1	2	1	11.9721	14.9928
63	1	13.05	157.7	45.9	0	1	2	2	13.0751	16.7603
63	1	13.3	157.7	45.9	0	1	2	3	12.6527	16.0858
64	1	12	140.2	30.3	1	1	4	1	10.3909	11.6775
64	1	12.25	140.2	30.3	1	1	4	2	4.048	6.5978
64	1	12.5	140.2	30.3	1	1	4	3	4.2642	6.5804
66	1	10.3	135.4	32.2	1	0	2	1
66	1	10.55	135.4	32.2	1	0	2	2	10.6232	12.4463
66	1	10.8	135.4	32.2	1	0	2	3
67	1	11.5	139.7	31.3	1	0	2	1	12.3837	14.8141
67	1	11.75	139.7	31.3	1	0	2	2	10.1257	10.9907
67	1	12	139.7	31.3	1	0	2	3	9.6754	10.0422
68	1	12.8	155.2	56.3	1	0	3	1
68	1	13.05	155.2	56.3	1	0	3	2	10.2813	9.7757
68	1	13.3	155.2	56.3	1	0	3	3	9.5384	9.7409
69	1	11.5	155	36.4	1	1	2	1	16.0779	22.8
69	1	11.75	155	36.4	1	1	2	2	17.5775	26.7811
69	1	12	155	36.4	1	1	2	3	12.9647	17.6953
70	1	12	134.5	28.8	1	1	3	1	10.011	10.8515
70	1	12.25	134.5	28.8	1	1	3	2	11.7947	16.8235
70	1	12.5	134.5	28.8	1	1	3	3	11.3636	15.0577
71	1	11.5	147.1	37.8	0	0	1	1	4.9971	6.7232
71	1	11.75	147.1	37.8	0	0	1	2
71	1	12	147.1	37.8	0	0	1	3	4.722	15.4127
72	1	11.7	154.2	35.2	1	1	4	1	10.3261	11.2791
72	1	11.95	154.2	35.2	1	1	4	2	10.6154	11.8951
72	1	12.2	154.2	35.2	1	1	4	3	5.4253	8.425
74	1	13.4	163.4	46.2	1	0	2	1	9.4885	12.4803
74	1	13.65	163.4	46.2	1	0	2	2	9.1009	12.2509
74	1	13.9	163.4	46.2	1	0	2	3	10.2494	11.1156
75	1	12.3	155.4	39.5	0	0	3	1	5.2271	8.6385
75	1	12.55	155.4	39.5	0	0	3	2	11.0212	12.9128
75	1	12.8	155.4	39.5	0	0	3	3	12.8787	17.0091
76	1	14.7	163.7	50.8	0	0	4	1	12.7501	18.3522
76	1	14.95	163.7	50.8	0	0	4	2
76	1	15.2	163.7	50.8	0	0	4	3
77	1	14	162.5	52.2	1	1	2	1	19.874	30.1782
77	1	14.25	162.5	52.2	1	1	2	2	19.9572	30.15
77	1	14.5	162.5	52.2	1	1	2	3	18.3715	26.4649
78	1	12	175.6	52.7	1	0	2	1	16.3924	24.4456
78	1	12.25	175.6	52.7	1	0	2	2	14.9455	21.2205
78	1	12.5	175.6	52.7	1	0	2	3	14.3778	20.1593
79	1	9.9	136.6	40.4	1	0	1	1	13.9036	19.0946
79	1	10.15	136.6	40.4	1	0	1	2	10.8319	15.662
79	1	10.4	136.6	40.4	1	0	1	3	6.6746	9.4854
80	1	11.4	128.2	23.2	1	1	4	1	13.9026	21.9247
80	1	11.65	128.2	23.2	1	1	4	2	14.0219	19.5033
80	1	11.9	128.2	23.2	1	1	4	3	16.0179	25.0999
81	1	11.2	145.22	28.4	1	1	4	1	4.7941	9.2799
81	1	11.45	145.22	28.4	1	1	4	2	4.5268	7.8424
81	1	11.7	145.22	28.4	1	1	4	3	6.0893	10.3605
82	1	11.4	146.7	38.7	0	1	4	1	5.1415	8.1839
82	1	11.65	146.7	38.7	0	1	4	2	11.7062	14.637
82	1	11.9	146.7	38.7	0	1	4	3	3.6819	4.3896
83	1	13.6	167.4	52.2	1	0	4	1	14.5646	22.8982
83	1	13.85	167.4	52.2	1	0	4	2	9.5876	9.8675
83	1	14.1	167.4	52.2	1	0	4	3	9.5463	9.7694
84	1	14.8	155.4	51.7	1	0	4	1	9.842	10.7827
84	1	15.05	155.4	51.7	1	0	4	2	11.1581	13.2273
84	1	15.3	155.4	51.7	1	0	4	3	12.2414	15.2742
85	1	15	162.9	47.9	1	1	3	1	13.6361	18.5432
85	1	15.25	162.9	47.9	1	1	3	2
85	1	15.5	162.9	47.9	1	1	3	3
86	1	11.7	153.7	47.2	1	0	4	1	9.9931	10.9731
86	1	11.95	153.7	47.2	1	0	4	2	10.8757	13.281
86	1	12.2	153.7	47.2	1	0	4	3	10.9039	13.025
87	1	14.8	169	51	1	0	2	1	17.109	26.5105
87	1	15.05	169	51	1	0	2	2	14.935	23.0268
87	1	15.3	169	51	1	0	2	3	15.9805	24.2932
88	1	11.4	154.4	51.7	0	1	3	1	3.3749	3.99
88	1	11.65	154.4	51.7	0	1	3	2	3.1371	3.293
88	1	11.9	154.4	51.7	0	1	3	3	3.38565	5.2619
89	1	11.2	152.6	42.6	1	1	2	1	18.154	29.4908
89	1	11.45	152.6	42.6	1	1	2	2	16.5588	24.7667
89	1	11.7	152.6	42.6	1	1	2	3	15.6821	24.3258
90	1	15	166	60.1	0	1	3	1	13.9813	18.0887
90	1	15.25	166	60.1	0	1	3	2	13.4184	19.644
90	1	15.5	166	60.1	0	1	3	3	14.2088	19.0962
91	1	13.1	154.6	41.5	0	0	4	1	6.9104	11.7432
91	1	13.35	154.6	41.5	0	0	4	2	10.4232	12.2157
91	1	13.6	154.6	41.5	0	0	4	3	4.9307	8.6269
92	1	11.1	142.5	29.6	1	0	3	1	5.6304	8.8894
92	1	11.35	142.5	29.6	1	0	3	2	5.5922	8.6844
92	1	11.6	142.5	29.6	1	0	3	3	11.7042	10.4889
93	1	12.5	154	39.5	1	1	2	1	13.9767	18.6832
93	1	12.75	154	39.5	1	1	2	2	13.5026	17.9311
93	1	13	154	39.5	1	1	2	3	10.7528	12.1749
94	1	11.3	149.5	33.2	1	1	4	1	12.3989	12.2603
94	1	11.55	149.5	33.2	1	1	4	2	14.2229	20.4995
94	1	11.8	149.5	33.2	1	1	4	3
95	1	12.3	155.2	34.2	1	1	4	1	11.4728	14.2969
95	1	12.55	155.2	34.2	1	1	4	2	11.1842	13.211
95	1	12.8	155.2	34.2	1	1	4	3
96	1	13.8	148.6	49.1	1	1	1	1	4.0174	11.7035
96	1	14.05	148.6	49.1	1	1	1	2	4.47	6.141
96	1	14.3	148.6	49.1	1	1	1	3	3.6907	4.4319
97	1	14	161.5	44.9	0	1	3	1
97	1	14.25	161.5	44.9	0	1	3	2	15.1819	24.2634
97	1	14.5	161.5	44.9	0	1	3	3	13.923	21.024
98	1	11.1	144.6	35.1	1	1	2	1	10.3579	12.159
98	1	11.35	144.6	35.1	1	1	2	2	5.4795	8.5689
98	1	11.6	144.6	35.1	1	1	2	3
99	1	13.1	157.1	37.3	1	1	4	1
99	1	13.35	157.1	37.3	1	1	4	2
99	1	13.6	157.1	37.3	1	1	4	3	5.4951	9.2803
100	1	11.3	158	47.2	1	1	4	1
100	1	11.55	158	47.2	1	1	4	2	12.6539	16.9169
100	1	11.8	158	47.2	1	1	4	3	11.5452	14.6514
101	1	12	140.9	31.2	1	0	4	1	13.7946	20.3958
101	1	12.25	140.9	31.2	1	0	4	2	12.9109	17.3144
101	1	12.5	140.9	31.2	1	0	4	3	10.2182	11.199
102	1	10.3	143	33.9	1	0	4	1	5.2163	8.3675
102	1	10.55	143	33.9	1	0	4	2	5.9644	8.1609
102	1	10.8	143	33.9	1	0	4	3	4.8413	7.3775
103	1	10.3	141.6	39	0	1	4	1	4.8473	7.0597
103	1	10.55	141.6	39	0	1	4	2
103	1	10.8	141.6	39	0	1	4	3	5.1583	8.2882
104	1	12.7	160.1	45.7	1	1	1	1	17.0602	26.3054
104	1	12.95	160.1	45.7	1	1	1	2	14.8748	23.777
104	1	13.2	160.1	45.7	1	1	1	3
106	1	12.2	147.1	34.6	1	0	4	1	11.1421	13.15
106	1	12.45	147.1	34.6	1	0	4	2	10.4285	11.6077
106	1	12.7	147.1	34.6	1	0	4	3
107	1	12.8	161.7	49.4	1	0	2	1	10.7668	12.514
107	1	13.05	161.7	49.4	1	0	2	2	10.393	11.8252
107	1	13.3	161.7	49.4	1	0	2	3	11.78	13.9363
108	1	14.2	164.6	48.6	0	1	2	1	11.0366	12.5551
108	1	14.45	164.6	48.6	0	1	2	2	3.9951	5.2815
108	1	14.7	164.6	48.6	0	1	2	3	4.808	7.4356
109	1	11.4	137.7	29.8	1	1	4	1	5.0261	8.1588
109	1	11.65	137.7	29.8	1	1	4	2	5.2812	8.7209
109	1	11.9	137.7	29.8	1	1	4	3
110	1	11.4	151	39.6	1	0	2	1	16.5793	24.7073
110	1	11.65	151	39.6	1	0	2	2
110	1	11.9	151	39.6	1	0	2	3
111	1	12.1	156.3	40.7	1	0	3	1	11.2544	13.331
111	1	12.35	156.3	40.7	1	0	3	2	12.9356	16.021
111	1	12.6	156.3	40.7	1	0	3	3
112	1	13.5	155.5	42.6	1	0	4	1	13.8148	19.4105
112	1	13.75	155.5	42.6	1	0	4	2	14.1597	20.4096
112	1	14	155.5	42.6	1	0	4	3	15.7669	22.8322
113	1	13.3	159.3	47.9	0	1	2	1	5.4809	8.7808
113	1	13.55	159.3	47.9	0	1	2	2	5.6405	8.9488
113	1	13.8	159.3	47.9	0	1	2	3	4.8983	7.3056
114	1	11.5	156	64	0	1	1	1	5.2503	8.4967
114	1	11.75	156	64	0	1	1	2
114	1	12	156	64	0	1	1	3	5.1723	7.7532
115	1	10.6	145.7	33.8	1	0	2	1
115	1	10.85	145.7	33.8	1	0	2	2	12.2707	15.1969
115	1	11.1	145.7	33.8	1	0	2	3	12.2806	16.2236
116	1	10.8	130.7	28.3	1	1	2	1
116	1	11.05	130.7	28.3	1	1	2	2	13.5022	18.7943
116	1	11.3	130.7	28.3	1	1	2	3
117	1	14.2	167.8	50.6	1	1	4	1	10.5076	11.766
117	1	14.45	167.8	50.6	1	1	4	2
117	1	14.7	167.8	50.6	1	1	4	3
118	1	13.8	154.6	40	1	0	4	1	12.5522	16.3067
118	1	14.05	154.6	40	1	0	4	2	13.4406	18.5512
118	1	14.3	154.6	40	1	0	4	3
119	1	10.3	154	57.2	0	0	3	1	5.3074	8.3058
119	1	10.55	154	57.2	0	0	3	2	5.6677	8.9918
119	1	10.8	154	57.2	0	0	3	3
120	1	13.4	152.5	45.5	1	1	2	1	11.4224	13.5652
120	1	13.65	152.5	45.5	1	1	2	2	11.0008	12.3628
120	1	13.9	152.5	45.5	1	1	2	3
121	1	11.5	165.8	79.7	1	1	1	1	10.1626	11.1051
121	1	11.75	165.8	79.7	1	1	1	2	5.6863	7.9063
121	1	12	165.8	79.7	1	1	1	3
123	1	11.5	157.2	53	0	0	2	1	13.1551	17.2499
123	1	11.75	157.2	53	0	0	2	2
123	1	12	157.2	53	0	0	2	3
124	1	10.6	136.3	34.2	0	1	2	1	10.7615	12.004
124	1	10.85	136.3	34.2	0	1	2	2
124	1	11.1	136.3	34.2	0	1	2	3

## Sheet: Control 6 months to 12 months
ID	Sex	Age	Height	Weight	Braced	Curve_Classification	Time	RMS	MaxDev
7	1	15.3	163.4	51.2	1	4	1	11.9947	16.0115				Sex variable coded as 1 for female, 0 for male participant
7	1	15.55	163.4	51.2	1	4	2	13.7914	20.1325				Braced variable coded as 1 for participant prescribed brace, 0 for participant not prescribed bracing
7	1	15.8	163.4	51.2	1	4	3	11.8278	14.4509				Curve_Classification coded as 1 for 3c, 2 for 3cp, 3 for 4c, and 4 as 4cp
8	1	16.5	167.4	74.2	1	2	1						Time coded as 1 for 6 months, 2 for 9 months, and 3 for 12 months measurment
8	1	16.75	167.4	74.2	1	2	2
8	1	17	167.4	74.2	1	2	3	17.3193	24.6911
13	1	13.1	166.5	51.9	1	1	1	7.0248	7.6883
13	1	13.35	166.5	51.9	1	1	2
13	1	13.6	166.5	51.9	1	1	3	11.3868	13.9147
16	1	13.3	160.9	43.7	1	2	1	4.4775	6.0791
16	1	13.55	160.9	43.7	1	2	2	10.5426	11.6693
16	1	13.8	160.9	43.7	1	2	3	10.9213	12.9092
17	1	15.4	171.5	66.5	1	3	1	6.0613	9.6138
17	1	15.65	171.5	66.5	1	3	2
17	1	15.9	171.5	66.5	1	3	3	9.422	9.5114
21	1	16.4	162.1	54.3	0	2	1	15.1872	22.0454
21	1	16.65	162.1	54.3	0	2	2	16.0321	22.8089
21	1	16.9	162.1	54.3	0	2	3	15.416	22.6059
23	1	15.5	158	48.1	0	4	1	17.8207	28.7721
23	1	15.75	158	48.1	0	4	2	18.3715	30.0363
23	1	16	158	48.1	0	4	3	21.0702	38.5198
25	1	12.6	151.04	53.4	1	1	1	12.5291	16.1762
25	1	12.85	151.04	53.4	1	1	2	13.8351	18.7346
25	1	13.1	151.04	53.4	1	1	3	12.4912	16.3161
26	1	13.5	165.5	52	0	4	1	10.9462	12.5366
26	1	13.75	165.5	52	0	4	2	10.7098	12.349
26	1	14	165.5	52	0	4	3	11.3251	13.2457
28	1	14.9	154.3	51.4	1	4	1	11.2959	13.8834
28	1	15.15	154.3	51.4	1	4	2	11.412	14.1873
28	1	15.4	154.3	51.4	1	4	3
29	1	14.4	152.5	41.5	1	4	1	10.5244	12.0855
29	1	14.65	152.5	41.5	1	4	2	11.7366	14.5261
29	1	14.9	152.5	41.5	1	4	3	12.4836	15.5264
32	1	13.1	158.8	47.4	1	2	1	13.9096	19.9213
32	1	13.35	158.8	47.4	1	2	2	12.685	17.0036
32	1	13.6	158.8	47.4	1	2	3	11.406	13.5167
33	1	13	153.9	41.8	1	4	1
33	1	13.25	153.9	41.8	1	4	2	12.7585	16.6594
33	1	13.5	153.9	41.8	1	4	3	11.5701	14.3932
34	1	14.1	156.3	53.8	0	4	1	18.3461	29.5056
34	1	14.35	156.3	53.8	0	4	2	17.7393	28.6405
34	1	14.6	156.3	53.8	0	4	3	16.48	23.9102
35	1	15.6	158.6	58.2	0	2	1	11.2638	14.2276
35	1	15.85	158.6	58.2	0	2	2	10.4956	12.4555
35	1	16.1	158.6	58.2	0	2	3	9.9089	11.165
36	1	11.8	157.1	58.1	1	1	1	9.5914	9.8982
36	1	12.05	157.1	58.1	1	1	2	10.4546	11.781
36	1	12.3	157.1	58.1	1	1	3
37	1	14	169	45	1	2	1	12.6349	17.0006
37	1	14.25	169	45	1	2	2
37	1	14.5	169	45	1	2	3	12.4816	17.5854
38	1	17.3	164.6	59.4	0	2	1	15.3287	22.715
38	1	17.55	164.6	59.4	0	2	2	15.1514	20.8478
38	1	17.8	164.6	59.4	0	2	3	15.3119	21.9546
39	1	12.8	148.7	34.7	1	2	1	10.97	12.5839
39	1	13.05	148.7	34.7	1	2	2	12.8368	16.6584
39	1	13.3	148.7	34.7	1	2	3	12.9214	16.5651
40	1	15.3	154	45.2	0	2	1	14.8707	21.2387
40	1	15.55	154	45.2	0	2	2	12.4194	16.307
40	1	15.8	154	45.2	0	2	3	16.2555	22.8377
41	1	10.6	147.5	59.5	1	4	1	5.5667	8.3026
41	1	10.85	147.5	59.5	1	4	2	10.767	12.9957
41	1	11.1	147.5	59.5	1	4	3	12.2923	16.0809
42	1	13.4	155	41.9	0	2	1	11.0992	12.8475
42	1	13.65	155	41.9	0	2	2	9.8349	10.3812
42	1	13.9	155	41.9	0	2	3	11.745	14.9275
46	1	17.8	174.4	53.3	1	4	1	18.0572	29.412
46	1	18.05	174.4	53.3	1	4	2	16.849	26.9237
46	1	18.3	174.4	53.3	1	4	3	17.5708	29.2566
47	0	14.3	158	48.6	0	4	1
47	0	14.55	158	48.6	0	4	2
47	0	14.8	158	48.6	0	4	3	15.987	25.1964
48	1	14.9	162	49.4	1	3	1	10.3154	11.4263
48	1	15.15	162	49.4	1	3	2
48	1	15.4	162	49.4	1	3	3
52	1	13.3	156.2	41.1	0	4	1	5.2863	7.1314
52	1	13.55	156.2	41.1	0	4	2	9.9941	11.255
52	1	13.8	156.2	41.1	0	4	3	9.991	10.7611
53	1	12.8	157.2	37.2	0	4	1	4.598	7.4936
53	1	13.05	157.2	37.2	0	4	2
53	1	13.3	157.2	37.2	0	4	3
54	1	14.4	165.1	53.6	1	2	1
54	1	14.65	165.1	53.6	1	2	2	21.6726	33.0313
54	1	14.9	165.1	53.6	1	2	3	20.2721	30.5773
59	1	13.9	144.4	30.2	1	4	1	13.1172	16.7226
59	1	14.15	144.4	30.2	1	4	2
59	1	14.4	144.4	30.2	1	4	3	15.1981	20.4584
61	1	13.4	159.6	44	1	4	1
61	1	13.65	159.6	44	1	4	2
61	1	13.9	159.6	44	1	4	3
62	1	12.3	159	47.9	1	4	1	12.7812	16.2235
62	1	12.55	159	47.9	1	4	2	12.8519	16.6797
62	1	12.8	159	47.9	1	4	3	12.7943	16.5612
66	1	10.8	135.4	32.2	1	2	1
66	1	11.05	135.4	32.2	1	2	2
66	1	11.3	135.4	32.2	1	2	3
67	1	12	139.7	31.3	1	2	1	9.6754	10.0422
67	1	12.25	139.7	31.3	1	2	2	9.907	11.1096
67	1	12.5	139.7	31.3	1	2	3	6.5573	11.1412
68	1	13.3	155.2	56.3	1	3	1	9.5384	9.7409
68	1	13.55	155.2	56.3	1	3	2
68	1	13.8	155.2	56.3	1	3	3	11.4462	13.7131
71	1	12	147.1	37.8	0	1	1	4.722	15.4127
71	1	12.25	147.1	37.8	0	1	2	3.3216	3.7735
71	1	12.5	147.1	37.8	0	1	3	4.8962	17.2672
74	1	13.9	163.4	46.2	1	2	1	10.2494	11.1156
74	1	14.15	163.4	46.2	1	2	2
74	1	14.4	163.4	46.2	1	2	3	4.0106	5.5255
75	1	12.8	155.4	39.5	0	3	1	12.8787	17.0091
75	1	13.05	155.4	39.5	0	3	2	6.2882	9.4162
75	1	13.3	155.4	39.5	0	3	3	5.8106	9.3217
76	1	15.2	163.7	50.8	0	4	1
76	1	15.45	163.7	50.8	0	4	2
76	1	15.7	163.7	50.8	0	4	3
78	1	12.5	175.6	52.7	1	2	1	14.3778	20.1593
78	1	12.75	175.6	52.7	1	2	2
78	1	13	175.6	52.7	1	2	3	16.189	25.2467
79	1	10.4	136.6	40.4	1	1	1	6.6746	9.4854
79	1	10.65	136.6	40.4	1	1	2
79	1	10.9	136.6	40.4	1	1	3
83	1	14.1	167.4	52.2	1	4	1	9.5463	9.7694
83	1	14.35	167.4	52.2	1	4	2	10.8201	12.8367
83	1	14.6	167.4	52.2	1	4	3	10.1366	10.1252
84	1	15.3	155.4	51.7	1	4	1	12.2414	15.2742
84	1	15.55	155.4	51.7	1	4	2	11.1667	13.4032
84	1	15.8	155.4	51.7	1	4	3	11.2031	14.3718
86	1	12.2	153.7	47.2	1	4	1	10.9039	13.025
86	1	12.45	153.7	47.2	1	4	2	5.1806	8.6266
86	1	12.7	153.7	47.2	1	4	3	6.5021	11.8702
87	1	15.3	169	51	1	2	1	15.9805	24.2932
87	1	15.55	169	51	1	2	2	14.3217	20.6636
87	1	15.8	169	51	1	2	3	16.7429	31.1458
91	1	13.6	154.6	41.5	0	4	1	4.9307	8.6269
91	1	13.85	154.6	41.5	0	4	2	5.4807	8.6454
91	1	14.1	154.6	41.5	0	4	3	4.0186	5.2088
92	1	11.6	142.5	29.6	1	3	1	11.7042	10.4889
92	1	11.85	142.5	29.6	1	3	2	5.3171	7.9412
92	1	12.1	142.5	29.6	1	3	3	4.168	6.0175
101	1	12.5	140.9	31.2	1	4	1	10.2182	11.199
101	1	12.75	140.9	31.2	1	4	2
101	1	13	140.9	31.2	1	4	3	11.9893	15.1325
102	1	10.8	143	33.9	1	4	1	4.8413	7.3775
102	1	11.05	143	33.9	1	4	2	10.3279	11.4064
102	1	11.3	143	33.9	1	4	3
106	1	12.7	147.1	34.6	1	4	1
106	1	12.95	147.1	34.6	1	4	2
106	1	13.2	147.1	34.6	1	4	3	10.4816	11.7308
107	1	13.3	161.7	49.4	1	2	1	11.78	13.9363
107	1	13.55	161.7	49.4	1	2	2
107	1	13.8	161.7	49.4	1	2	3	5.5114	8.1761
110	1	11.9	151	39.6	1	2	1
110	1	12.15	151	39.6	1	2	2	15.9342	23.9327
110	1	12.4	151	39.6	1	2	3	15.1906	21.2986
111	1	12.6	156.3	40.7	1	3	1
111	1	12.85	156.3	40.7	1	3	2	12.1642	17.7156
111	1	13.1	156.3	40.7	1	3	3	11.9363	16.0444
112	1	14	155.5	42.6	1	4	1	15.7669	22.8322
112	1	14.25	155.5	42.6	1	4	2	15.7669	22.4594
112	1	14.5	155.5	42.6	1	4	3	14.5777	20.8394
115	1	11.1	145.7	33.8	1	2	1	12.2806	16.2236
115	1	11.35	145.7	33.8	1	2	2
115	1	11.6	145.7	33.8	1	2	3
118	1	14.3	154.6	40	1	4	1
118	1	14.55	154.6	40	1	4	2
118	1	14.8	154.6	40	1	4	3
119	1	10.8	154	57.2	0	3	1
119	1	11.05	154	57.2	0	3	2
119	1	11.3	154	57.2	0	3	3
123	1	12	157.2	53	0	2	1
123	1	12.25	157.2	53	0	2	2
123	1	12.5	157.2	53	0	2	3
